# Supplementary material for: Trunk muscle behaviors during the full-cycle stoop and squat lifting tasks
Source: PeerJ. 2025 Jan 7;13:e18797. doi: 10.7717/peerj.18797 (PMC11720969; doi:10.7717/peerj.18797)
Supplement: Supplemental Information 1 [file peerj-13-18797-s001.zip]

Archive with 151 entries (96 files):
- Raw data/0001/
- Raw data/0001/0036~am~flexed-lifting/
- Raw data/0001/0036~am~flexed-lifting/0036~am~flexed-lifting.mdx
- Raw data/0001/0036~an~straight-lifting/
- Raw data/0001/0036~an~straight-lifting/0036~an~straight-lifting.mdx
- Raw data/0002/
- Raw data/0002/0038~ad~Straight_Lifting/
- Raw data/0002/0038~ad~Straight_Lifting/0038~ad~Straight Lifting_1.tdf
- Raw data/0002/0038~ad~Straight_Lifting/0038~ad~Straight Lifting_2.tdf
- Raw data/0002/0038~ad~Straight_Lifting/0038~ad~Straight_Lifting.mdx
- Raw data/0002/0038~ae~Squat_Lifting/
- Raw data/0002/0038~ae~Squat_Lifting/0038~ae~Squat_Lifting.mdx
- Raw data/0002/0038~ae~Squat_Lifting/0038~ae~Squat-Lifting_1.tdf
- Raw data/0002/0038~ae~Squat_Lifting/0038~ae~Squat-Lifting_2.tdf
- Raw data/0003/
- Raw data/0003/0016~ad~Straight-L/
- Raw data/0003/0016~ad~Straight-L/0016~ad~Straight-L.mdx
- Raw data/0003/0016~ae~Squat-L/
- Raw data/0003/0016~ae~Squat-L/0016~ae~Squat-L.mdx
- Raw data/0004/
- Raw data/0004/0032~ad~Straight-L/
- Raw data/0004/0032~ad~Straight-L/0032~ad~SL1.tdf
- Raw data/0004/0032~ad~Straight-L/0032~ad~SL2.tdf
- Raw data/0004/0032~ad~Straight-L/0032~ad~Straight-L.mdx
- Raw data/0004/0032~ae~Squat-L/
- Raw data/0004/0032~ae~Squat-L/0032~ae~SL1.tdf
- Raw data/0004/0032~ae~Squat-L/0032~ae~SL2.tdf
- Raw data/0004/0032~ae~Squat-L/0032~ae~Squat-L.mdx
- Raw data/0005/
- Raw data/0005/0033~ad~Straight-L/
- Raw data/0005/0033~ad~Straight-L/0033~ad~SL1.tdf
- Raw data/0005/0033~ad~Straight-L/0033~ad~SL2.tdf
- Raw data/0005/0033~ad~Straight-L/0033~ad~Straight-L.mdx
- Raw data/0005/0033~ae~Squat-L/
- Raw data/0005/0033~ae~Squat-L/0033~ae~SL1.tdf
- Raw data/0005/0033~ae~Squat-L/0033~ae~SL2.tdf
- Raw data/0005/0033~ae~Squat-L/0033~ae~Squat-L.mdx
- Raw data/0006/
- Raw data/0006/0034~ad~Straight_L/
- Raw data/0006/0034~ad~Straight_L/0034~ad~Straight_L.mdx
- Raw data/0006/0034~ad~Straight_L/0034~ad~Straight_L1.tdf
- Raw data/0006/0034~ad~Straight_L/0034~ad~Straight_L2.tdf
- Raw data/0006/0034~ae~Squat_L/
- Raw data/0006/0034~ae~Squat_L/0034~ae~Squat_L.mdx
- Raw data/0006/0034~ae~Squat_L/0034~ae~Squat_L1.tdf
- Raw data/0006/0034~ae~Squat_L/0034~ae~Squat_L2.tdf
- Raw data/0007/
- Raw data/0007/squat lifting/
- Raw data/0007/squat lifting/0034~ac~AR_1.tdf
- Raw data/0007/squat lifting/0034~ac~AR_2.tdf
- Raw data/0007/squat lifting/0034~ac~Axial Rotation.mdx
- Raw data/0007/Straight lifting/
- Raw data/0007/Straight lifting/0034~ab~Lateral Bending.mdx
- Raw data/0007/Straight lifting/0034~ab~LB_1.tdf
- Raw data/0007/Straight lifting/0034~ab~LB_2.tdf
- Raw data/0008/
- Raw data/0008/0035~ad~Straight_L/
- Raw data/0008/0035~ad~Straight_L/0035~ad~Straight_L.mdx
- Raw data/0008/0035~ad~Straight_L/0035~ad~Straight_L1.tdf
- Raw data/0008/0035~ad~Straight_L/0035~ad~Straight_L2.tdf
- Raw data/0008/0035~ae~Squat_L/
- Raw data/0008/0035~ae~Squat_L/0035~ae~Squat_L.mdx
- Raw data/0008/0035~ae~Squat_L/0035~ae~Squat_L1.tdf
- Raw data/0008/0035~ae~Squat_L/0035~ae~Squat_L2.tdf
- Raw data/0009/
- Raw data/0009/0035~aa~FE/
- Raw data/0009/0035~aa~FE/0035~aa~FE.mdx
- Raw data/0009/0035~ab~LB/
- Raw data/0009/0035~ab~LB/0035~ab~LB.mdx
- Raw data/0009/0035~ac~AR/
- Raw data/0009/0035~ac~AR/0035~ac~AR.mdx
- Raw data/0010/
- Raw data/0010/squat lifting/
- Raw data/0010/squat lifting/0036~am~flexed-lifting.mdx
- Raw data/0010/straight-lifting/
- Raw data/0010/straight-lifting/0036~an~straight-lifting.mdx
- Raw data/0011/
- Raw data/0011/0036~ad~Straight_L/
- Raw data/0011/0036~ad~Straight_L/0036~ad~Straight_L.mdx
- Raw data/0011/0036~ad~Straight_L/0036~ad~Straight_L.tdf
- Raw data/0011/0036~ad~Straight_L/0036~ad~Straight_L2.tdf
- Raw data/0011/0036~ae~Squat_L/
- Raw data/0011/0036~ae~Squat_L/0036~ae~Squat_L.mdx
- Raw data/0011/0036~ae~Squat_L/0036~ae~Squat_L1.tdf
- Raw data/0011/0036~ae~Squat_L/0036~ae~Squat_L2.tdf
- Raw data/0012/
- Raw data/0012/0038~ad~Straight_Lifting/
- Raw data/0012/0038~ad~Straight_Lifting/0038~ad~Straight Lifting_1.tdf
- Raw data/0012/0038~ad~Straight_Lifting/0038~ad~Straight Lifting_2.tdf
- Raw data/0012/0038~ad~Straight_Lifting/0038~ad~Straight_Lifting.mdx
- Raw data/0012/0038~ae~Squat_Lifting/
- Raw data/0012/0038~ae~Squat_Lifting/0038~ae~Squat_Lifting.mdx
- Raw data/0012/0038~ae~Squat_Lifting/0038~ae~Squat-Lifting_1.tdf
- Raw data/0012/0038~ae~Squat_Lifting/0038~ae~Squat-Lifting_2.tdf
- Raw data/0013/
- Raw data/0013/0039~ad~Straight Lifting/
- Raw data/0013/0039~ad~Straight Lifting/0039~ad~Straight Lifting.mdx
- Raw data/0013/0039~ad~Straight Lifting/0039~ad~Straight_L1.tdf
- Raw data/0013/0039~ad~Straight Lifting/0039~ad~Straight_L2.tdf
- Raw data/0013/0039~ae~Squat Lifting/
- Raw data/0013/0039~ae~Squat Lifting/0039~ae~Squat Lifting.mdx
- Raw data/0013/0039~ae~Squat Lifting/0039~ae~Suqat_L1.tdf
- Raw data/0013/0039~ae~Squat Lifting/0039~ae~Suqat_L2.tdf
- Raw data/0014/
- Raw data/0014/0040~ad~Straight_Lifting/
- Raw data/0014/0040~ad~Straight_Lifting/0040~ad~Straight L1.tdf
- Raw data/0014/0040~ad~Straight_Lifting/0040~ad~Straight L2.tdf
- Raw data/0014/0040~ad~Straight_Lifting/0040~ad~Straight_Lifting.mdx
- Raw data/0014/0040~ae~Squat_Lifting/
- Raw data/0014/0040~ae~Squat_Lifting/0040~ae~Squat L1.tdf
- Raw data/0014/0040~ae~Squat_Lifting/0040~ae~Squat L2.tdf
- Raw data/0014/0040~ae~Squat_Lifting/0040~ae~Squat L3.tdf
- Raw data/0014/0040~ae~Squat_Lifting/0040~ae~Squat_Lifting.mdx
- Raw data/0015/
- Raw data/0015/0041~ad~Straight_L/
- Raw data/0015/0041~ad~Straight_L/0041~ad~Straight L_1.tdf
- Raw data/0015/0041~ad~Straight_L/0041~ad~Straight L_2.tdf
- Raw data/0015/0041~ad~Straight_L/0041~ad~Straight_L.mdx
- Raw data/0015/0041~ae~Squat_L/
- Raw data/0015/0041~ae~Squat_L/0041~ae~Squat L_1.tdf
- Raw data/0015/0041~ae~Squat_L/0041~ae~Squat L_2.tdf
- Raw data/0015/0041~ae~Squat_L/0041~ae~Squat_L.mdx
- Raw data/0016/
- Raw data/0016/0042~ad~Straight Lifting/
- Raw data/0016/0042~ad~Straight Lifting/0042~ad~Straight Lifting.mdx
- Raw data/0016/0042~ad~Straight Lifting/0042~ad~Straight Lifting_1.tdf
- Raw data/0016/0042~ad~Straight Lifting/0042~ad~Straight Lifting_2.tdf
- Raw data/0016/0042~ad~Straight Lifting/0042~ad~Straight Lifting_3.tdf
- Raw data/0016/0042~ae~Squat Lifting/
- Raw data/0016/0042~ae~Squat Lifting/0042~ae~Squat Lifting.mdx
- Raw data/0016/0042~ae~Squat Lifting/0042~ae~Suqat Lifting_1.tdf
- Raw data/0016/0042~ae~Squat Lifting/0042~ae~Suqat Lifting_2.tdf
- Raw data/0017/
- Raw data/0017/0043~ad~Straight Lifting/
- Raw data/0017/0043~ad~Straight Lifting/0043~ad~Straight L_1.tdf
- Raw data/0017/0043~ad~Straight Lifting/0043~ad~Straight L_2.tdf
- Raw data/0017/0043~ad~Straight Lifting/0043~ad~Straight Lifting.mdx
- Raw data/0017/0043~ae~Squat Lifting/
- Raw data/0017/0043~ae~Squat Lifting/0043~ae~Squat Lifting.mdx
- Raw data/0017/0043~ae~Squat Lifting/0043~ae~Squat Lifting_1.tdf
- Raw data/0017/0043~ae~Squat Lifting/0043~ae~Squat Lifting_2.tdf
- Raw data/0017/0043~ae~Squat Lifting/0043~ae~Squat Lifting_3.tdf
- Raw data/0018/
- Raw data/0018/0041~ad~Straight_L/
- Raw data/0018/0041~ad~Straight_L/0041~ad~Straight L_1.tdf
- Raw data/0018/0041~ad~Straight_L/0041~ad~Straight L_2.tdf
- Raw data/0018/0041~ad~Straight_L/0041~ad~Straight_L.mdx
- Raw data/0018/0041~ae~Squat_L/
- Raw data/0018/0041~ae~Squat_L/0041~ae~Squat L_1.tdf
- Raw data/0018/0041~ae~Squat_L/0041~ae~Squat L_2.tdf
- Raw data/0018/0041~ae~Squat_L/0041~ae~Squat_L.mdx
