# Supplementary material for: Trunk muscle behaviors during the full-cycle stoop and squat lifting tasks
Source: PeerJ. 2025 Jan 7;13:e18797. doi: 10.7717/peerj.18797 (PMC11720969; doi:10.7717/peerj.18797)
Supplement: Supplemental Information 1 [file peerj-13-18797-s001.zip › Raw data/0007/squat lifting/0034~ac~Axial Rotation.mdx]

<?xml version="1.0"?>
<emxDataFile format="1.1" sourceApp="BTS EMG-Analyzer">
  <trial label="0034~ac~Axial Rotation" description="" date="13/11/2020" time="">
    <static label="" description="">
      <text IDlabel="First name" label="First name" nItems="-1" nSegs="-1" nPoints="1" scaleFactor="1" coords="V" data="KANG" />
      <text IDlabel="Last name" label="Last name" nItems="-1" nSegs="-1" nPoints="1" scaleFactor="1" coords="V" data="SUN" />
      <text IDlabel="Birthday" label="Birthday" nItems="-1" nSegs="-1" nPoints="1" scaleFactor="1" coords="V" data="19/6/1995" />
      <text IDlabel="Sex" label="Gender" nItems="-1" nSegs="-1" nPoints="1" scaleFactor="1" coords="V" data="M" />
      <text IDlabel="Pathology" label="Pathology" nItems="-1" nSegs="-1" nPoints="1" scaleFactor="1" coords="V" data="" />
      <text IDlabel="Clinician" label="Clinician" nItems="-1" nSegs="-1" nPoints="1" scaleFactor="1" coords="V" data="" />
      <text IDlabel="Tax ID" label="Tax ID" nItems="-1" nSegs="-1" nPoints="1" scaleFactor="1" coords="V" data="" />
      <text IDlabel="Address" label="Address" nItems="-1" nSegs="-1" nPoints="1" scaleFactor="1" coords="V" data=", ,  " />
      <text IDlabel="Telephone number" label="Phone number" nItems="-1" nSegs="-1" nPoints="1" scaleFactor="1" coords="V" data="" />
      <text IDlabel="Internal code" label="Internal code" nItems="-1" nSegs="-1" nPoints="1" scaleFactor="1" coords="V" data="" />
      <text IDlabel="Date session" label="Session date" nItems="-1" nSegs="-1" nPoints="1" scaleFactor="1" coords="V" data="13/11/2020" />
      <text IDlabel="Subject notes" label="Patient notes" nItems="-1" nSegs="-1" nPoints="1" scaleFactor="1" coords="V" data="" />
      <text IDlabel="Session notes" label="Session notes" nItems="-1" nSegs="-1" nPoints="1" scaleFactor="1" coords="V" data="" />
      <text IDlabel="File name" label="File name" nItems="-1" nSegs="-1" nPoints="1" scaleFactor="1" coords="V" data="0034~ac~Axial Rotation" />
      <text IDlabel="PreviousTreatments" label="Previous treatment" nItems="-1" nSegs="-1" nPoints="1" scaleFactor="1" coords="V" data="" />
      <text IDlabel="Protocol" label="Protocol" nItems="-1" nSegs="-1" nPoints="1" scaleFactor="1" coords="V" data="EMGAnalyzer" />
    </static>
  </trial>
</emxDataFile>
